# Supplementary material for: Spatiotemporal Population Genomics of the Invasive Whitefly Bemisia tabaci MED in China: Implications for Surveillance and Sustainable Control
Source: Insects. 2025 Sep 17;16(9):975. doi: 10.3390/insects16090975 (PMC12470717; doi:10.3390/insects16090975)
Supplement: Supplementary file 1 [file insects-16-00975-s001.zip]

Archive with 1 entries (1 files):
- insects-3817173-supplementary.pdf
